# Supplementary material for: Sequencing SARS-CoV-2 genomes from saliva
Source: Virus Evol. 2022 Jan 3;8(1):veab098. doi: 10.1093/ve/veab098 (PMC9074962; doi:10.1093/ve/veab098)
Supplement: veab098_Supp [file veab098_supp.zip]

Archive with 4 entries (4 files):
- Data S1.xlsx
- Supplemental Figure 1.jpg
- Supplemental Figure 2.pdf
- Supplemental Table 1.xlsx
