# Supplementary material for: Sequencing SARS-CoV-2 genomes from saliva
Source: Virus Evol. 2022 Jan 3;8(1):veab098. doi: 10.1093/ve/veab098 (PMC9074962; doi:10.1093/ve/veab098)
Supplement: veab098_Supp [file veab098_supp.zip › Data S1.xlsx]

## Sheet: Figure 1A and 1C
Yale ID	GISAID ID	Sample type	Ct value (N1)	Readcount	% genome coverage > 20x	Submitting Lab	Authors
Yale-011	EPI_ISL_428250	NP	28.03	159675	0.968197	Grubaugh Lab - Yale School of Public Health	Joseph Fauver et al
Yale-012	EPI_ISL_420086	NP	24.56	239716	0.978062	Grubaugh Lab - Yale School of Public Health	Joseph Fauver et al
Yale-014	EPI_ISL_419518	NP	17.03	199013	0.986055	Grubaugh Lab - Yale School of Public Health	Joseph Fauver et al
Yale-016	EPI_ISL_419519	NP	22.68	214265	0.973514	Grubaugh Lab - Yale School of Public Health	Joseph Fauver et al
Yale-017	EPI_ISL_419520	NP	22.14	142878	0.958298	Grubaugh Lab - Yale School of Public Health	Joseph Fauver et al
Yale-018	EPI_ISL_420087	NP	28.64	184107	0.952112	Grubaugh Lab - Yale School of Public Health	Joseph Fauver et al
Yale-019	EPI_ISL_428740	NP	22	327947	0.978029	Grubaugh Lab - Yale School of Public Health	Joseph Fauver et al
Yale-020	EPI_ISL_420088	NP	28.78	319189	0.977661	Grubaugh Lab - Yale School of Public Health	Joseph Fauver et al
Yale-021	EPI_ISL_420089	NP	24.4	342370	0.977661	Grubaugh Lab - Yale School of Public Health	Joseph Fauver et al
Yale-022	EPI_ISL_420090	NP	23.42	326592	0.978029	Grubaugh Lab - Yale School of Public Health	Joseph Fauver et al
Yale-023	EPI_ISL_420091	NP	27.01	241179	0.968097	Grubaugh Lab - Yale School of Public Health	Joseph Fauver et al
Yale-024	EPI_ISL_420092	NP	26.09	230823	0.977962	Grubaugh Lab - Yale School of Public Health	Joseph Fauver et al
Yale-025	EPI_ISL_420093	NP	25.45	312452	0.977996	Grubaugh Lab - Yale School of Public Health	Joseph Fauver et al
Yale-026	EPI_ISL_420094	NP	23.74	186001	0.977761	Grubaugh Lab - Yale School of Public Health	Joseph Fauver et al
Yale-027	EPI_ISL_420095	NP	24.01	309102	0.977996	Grubaugh Lab - Yale School of Public Health	Joseph Fauver et al
Yale-028	EPI_ISL_419521	NP	20.93	185909	0.975387	Grubaugh Lab - Yale School of Public Health	Joseph Fauver et al
Yale-029	EPI_ISL_419522	NP	20.09	185144	0.978029	Grubaugh Lab - Yale School of Public Health	Joseph Fauver et al
Yale-030	EPI_ISL_419523	NP	15.56	150371	0.89904	Grubaugh Lab - Yale School of Public Health	Joseph Fauver et al
Yale-031	EPI_ISL_420096	NP	26.65	176765	0.968097	Grubaugh Lab - Yale School of Public Health	Joseph Fauver et al
Yale-032	EPI_ISL_428370	NP	34.16	162190	0.966759	Grubaugh Lab - Yale School of Public Health	Joseph Fauver et al
Yale-033	EPI_ISL_428371	NP	30.8	242097	0.96813	Grubaugh Lab - Yale School of Public Health	Joseph Fauver et al
Yale-034	EPI_ISL_419524	NP	19.56	255669	0.986088	Grubaugh Lab - Yale School of Public Health	Joseph Fauver et al
Yale-035	EPI_ISL_420097	NP	23.14	207665	0.967796	Grubaugh Lab - Yale School of Public Health	Joseph Fauver et al
Yale-036	EPI_ISL_419525	NP	20.38	318408	0.986088	Grubaugh Lab - Yale School of Public Health	Joseph Fauver et al
Yale-037	EPI_ISL_419526	NP	21.71	333875	0.978062	Grubaugh Lab - Yale School of Public Health	Joseph Fauver et al
Yale-038	EPI_ISL_428381	NP	19.77	312466	0.922817	Grubaugh Lab - Yale School of Public Health	Joseph Fauver et al
Yale-039	EPI_ISL_419527	NP	21.62	357075	0.944888	Grubaugh Lab - Yale School of Public Health	Joseph Fauver et al
Yale-041	EPI_ISL_428372	NP	33.25	344187	0.964585	Grubaugh Lab - Yale School of Public Health	Joseph Fauver et al
Yale-042	EPI_ISL_428382	NP	28.4	246491	0.941243	Grubaugh Lab - Yale School of Public Health	Joseph Fauver et al
Yale-043	EPI_ISL_420098	NP	27.05	291587	0.96813	Grubaugh Lab - Yale School of Public Health	Joseph Fauver et al
Yale-045	EPI_ISL_419513	NP	29.5	277044	0.940173	Grubaugh Lab - Yale School of Public Health	Joseph Fauver et al
Yale-046	EPI_ISL_419514	NP	35.2	245360	0.901348	Grubaugh Lab - Yale School of Public Health	Joseph Fauver et al
Yale-047	EPI_ISL_419515	NP	29.9	444206	0.967997	Grubaugh Lab - Yale School of Public Health	Joseph Fauver et al
Yale-048	EPI_ISL_419516	NP	25.9	434785	0.983681	Grubaugh Lab - Yale School of Public Health	Joseph Fauver et al
Yale-051	EPI_ISL_428390	NP	19.6	103970	0.942949	Grubaugh Lab - Yale School of Public Health	Joseph Fauver et al
Yale-052	EPI_ISL_428373	NP	29.3	371214	0.96813	Grubaugh Lab - Yale School of Public Health	Joseph Fauver et al
Yale-053	EPI_ISL_428374	NP	33.8	402487	0.9587	Grubaugh Lab - Yale School of Public Health	Joseph Fauver et al
Yale-054	EPI_ISL_428375	NP	32.5	374093	0.954118	Grubaugh Lab - Yale School of Public Health	Joseph Fauver et al
Yale-055	EPI_ISL_428376	NP	33.6	319020	0.958165	Grubaugh Lab - Yale School of Public Health	Joseph Fauver et al
Yale-056	EPI_ISL_428377	NP	30.42	244714	0.96813	Grubaugh Lab - Yale School of Public Health	Joseph Fauver et al
Yale-057	EPI_ISL_428378	NP	31.1	273161	0.963315	Grubaugh Lab - Yale School of Public Health	Joseph Fauver et al
Yale-058	EPI_ISL_428388	NP	26.4	360490	0.976156	Grubaugh Lab - Yale School of Public Health	Joseph Fauver et al
Yale-059	EPI_ISL_428379	NP	31.1	194823	0.959168	Grubaugh Lab - Yale School of Public Health	Joseph Fauver et al
Yale-060	EPI_ISL_428391	NP	18.1	356318	0.986222	Grubaugh Lab - Yale School of Public Health	Joseph Fauver et al
Yale-061	EPI_ISL_428380	NP	34.5	254960	0.926262	Grubaugh Lab - Yale School of Public Health	Joseph Fauver et al
Yale-062	EPI_ISL_428387	NP	25.1	296536	0.986055	Grubaugh Lab - Yale School of Public Health	Joseph Fauver et al
Yale-065	EPI_ISL_428392	NP	16.3	1000191	0.807544	Grubaugh Lab - Yale School of Public Health	Joseph Fauver et al
Yale-066	EPI_ISL_428385	NP	23.1	387030	0.995887	Grubaugh Lab - Yale School of Public Health	Joseph Fauver et al
Yale-067	EPI_ISL_428399	NP	30.5	281088	0.975989	Grubaugh Lab - Yale School of Public Health	Joseph Fauver et al
Yale-068	EPI_ISL_428386	NP	23.6	208605	0.96813	Grubaugh Lab - Yale School of Public Health	Joseph Fauver et al
Yale-070	EPI_ISL_428745	SL	28.7	561651	0.915627	Grubaugh Lab - Yale School of Public Health	Joseph Fauver et al
Yale-072	EPI_ISL_428400	SL	29.2	424336	0.975989	Grubaugh Lab - Yale School of Public Health	Joseph Fauver et al
Yale-073	EPI_ISL_428401	SL	30.6	440177	0.875865	Grubaugh Lab - Yale School of Public Health	Joseph Fauver et al
Yale-075	EPI_ISL_428389	SL	26.6	265923	0.922984	Grubaugh Lab - Yale School of Public Health	Joseph Fauver et al
Yale-076	EPI_ISL_428384	SL	22.5	345488	0.986055	Grubaugh Lab - Yale School of Public Health	Joseph Fauver et al
Yale-079	EPI_ISL_431080	NP	28.86	274869	0.986088	Grubaugh Lab - Yale School of Public Health	Joseph Fauver et al
Yale-080	EPI_ISL_428402	NP	34.27	356923	0.928937	Grubaugh Lab - Yale School of Public Health	Joseph Fauver et al
Yale-081	NA	NP	34.05	209729	0.626225	NA	NA
Yale-082	EPI_ISL_428746	NP	28.41	665204	0.975989	Grubaugh Lab - Yale School of Public Health	Joseph Fauver et al
Yale-084	EPI_ISL_428393	NP	17.78	275412	0.963749	Grubaugh Lab - Yale School of Public Health	Joseph Fauver et al
Yale-086	EPI_ISL_428394	NP	17.57	247261	0.956459	Grubaugh Lab - Yale School of Public Health	Joseph Fauver et al
Yale-087	NA	SL	27.37	43629	0.279136	NA	NA
Yale-088	EPI_ISL_428747	NP	28.01	855538	0.983179	Grubaugh Lab - Yale School of Public Health	Joseph Fauver et al
Yale-089	EPI_ISL_428748	NP	28.22	371676	0.896064	Grubaugh Lab - Yale School of Public Health	Joseph Fauver et al
Yale-090	NA	SL	27.13	442090	0.781025	NA	NA
Yale-091	EPI_ISL_428395	NP	19.62	173358	0.979166	Grubaugh Lab - Yale School of Public Health	Joseph Fauver et al
Yale-092	EPI_ISL_428396	NP	20.6	339515	0.985486	Grubaugh Lab - Yale School of Public Health	Joseph Fauver et al
Yale-094	EPI_ISL_428397	NP	21.7	401644	0.902719	Grubaugh Lab - Yale School of Public Health	Joseph Fauver et al
Yale-095	EPI_ISL_428398	NP	15.41	383217	0.94422	Grubaugh Lab - Yale School of Public Health	Joseph Fauver et al
Yale-096	NA	SL	31	168865	0.755376	NA	NA
Yale-098	EPI_ISL_428749	NP	28.8	706440	0.956091	Grubaugh Lab - Yale School of Public Health	Joseph Fauver et al
Yale-099	EPI_ISL_428750	NP	28.4	373978	0.975956	Grubaugh Lab - Yale School of Public Health	Joseph Fauver et al
Yale-100	EPI_ISL_435702	NP	17.7	743310	0.99592	Grubaugh Lab - Yale School of Public Health	Joseph Fauver et al
Yale-102	EPI_ISL_431081	NP	28	164792	0.959235	Grubaugh Lab - Yale School of Public Health	Joseph Fauver et al
Yale-105	EPI_ISL_435703	NP	19.6	760205	0.99592	Grubaugh Lab - Yale School of Public Health	Joseph Fauver et al
Yale-106	EPI_ISL_435704	NP	20.6	793538	0.99592	Grubaugh Lab - Yale School of Public Health	Joseph Fauver et al
Yale-107	EPI_ISL_428403	NP	33.1	428424	0.915493	Grubaugh Lab - Yale School of Public Health	Joseph Fauver et al
Yale-108	EPI_ISL_435705	NP	21.7	329381	0.986055	Grubaugh Lab - Yale School of Public Health	Joseph Fauver et al
Yale-109	EPI_ISL_435706	NP	15.4	422759	0.99592	Grubaugh Lab - Yale School of Public Health	Joseph Fauver et al
Yale-110	EPI_ISL_428751	NP	28.8	719245	0.919607	Grubaugh Lab - Yale School of Public Health	Joseph Fauver et al
Yale-111	EPI_ISL_435707	NP	18.1	216467	0.976156	Grubaugh Lab - Yale School of Public Health	Joseph Fauver et al
Yale-112	EPI_ISL_435708	NP	23.2	509171	0.986055	Grubaugh Lab - Yale School of Public Health	Joseph Fauver et al
Yale-113	EPI_ISL_428752	NP	27.9	643679	0.898271	Grubaugh Lab - Yale School of Public Health	Joseph Fauver et al
Yale-114	EPI_ISL_431082	NP	25.06	317303	0.984182	Grubaugh Lab - Yale School of Public Health	Joseph Fauver et al
Yale-115	EPI_ISL_428404	NP	33.4	474497	0.944287	Grubaugh Lab - Yale School of Public Health	Joseph Fauver et al
Yale-116	EPI_ISL_431083	NP	25.4	370982	0.978062	Grubaugh Lab - Yale School of Public Health	Joseph Fauver et al
Yale-117	EPI_ISL_428405	NP	33.3	422101	0.938902	Grubaugh Lab - Yale School of Public Health	Joseph Fauver et al
Yale-119	NA	SL	27.3	30960	0.220446	NA	NA
Yale-120	EPI_ISL_431084	SL	24.01	348721	0.984216	Grubaugh Lab - Yale School of Public Health	Joseph Fauver et al
Yale-121	EPI_ISL_431085	SL	24.2	376041	0.986088	Grubaugh Lab - Yale School of Public Health	Joseph Fauver et al
Yale-122	NA	NP	28.7	156351	0	NA	NA
Yale-123	EPI_ISL_431086	NP	33.5	298536	0.96813	Grubaugh Lab - Yale School of Public Health	Joseph Fauver et al
Yale-124	EPI_ISL_431087	NP	29.5	106072	0.930208	Grubaugh Lab - Yale School of Public Health	Joseph Fauver et al
Yale-125	EPI_ISL_431088	SL	24.2	200055	0.917734	Grubaugh Lab - Yale School of Public Health	Joseph Fauver et al
Yale-126	NA	SL	26.6	7938	0	NA	NA
Yale-127	EPI_ISL_431089	SL	27.6	311131	0.95375	Grubaugh Lab - Yale School of Public Health	Joseph Fauver et al
Yale-128	EPI_ISL_431091	SL	29.4	186047	0.902652	Grubaugh Lab - Yale School of Public Health	Joseph Fauver et al
Yale-129	EPI_ISL_431092	NP	29	207626	0.978062	Grubaugh Lab - Yale School of Public Health	Joseph Fauver et al
Yale-130	EPI_ISL_431093	NP	22	141120	0.939839	Grubaugh Lab - Yale School of Public Health	Joseph Fauver et al
Yale-131	EPI_ISL_431094	SL	26	214382	0.883757	Grubaugh Lab - Yale School of Public Health	Joseph Fauver et al
Yale-133	EPI_ISL_431095	SL	28	210693	0.929372	Grubaugh Lab - Yale School of Public Health	Joseph Fauver et al
Yale-134	EPI_ISL_431096	NP	27	222597	0.96813	Grubaugh Lab - Yale School of Public Health	Joseph Fauver et al
Yale-137	NA	SL	30.2	53627	0.577233	NA	NA
Yale-138	EPI_ISL_431090	NP	25.9	117654	0.878875	Grubaugh Lab - Yale School of Public Health	Joseph Fauver et al
Yale-139	EPI_ISL_435709	NP	22.5	142787	0.990135	Grubaugh Lab - Yale School of Public Health	Joseph Fauver et al
Yale-140	EPI_ISL_435710	NP	27.4	113079	0.972076	Grubaugh Lab - Yale School of Public Health	Joseph Fauver et al
Yale-141	EPI_ISL_435711	NP	27.2	146974	0.972177	Grubaugh Lab - Yale School of Public Health	Joseph Fauver et al
Yale-142	EPI_ISL_435712	NP	22.5	41249	0.961977	Grubaugh Lab - Yale School of Public Health	Joseph Fauver et al
Yale-143	EPI_ISL_435713	NP	19.3	54534	0.964853	Grubaugh Lab - Yale School of Public Health	Joseph Fauver et al
Yale-144	EPI_ISL_435714	NP	22	184086	0.972177	Grubaugh Lab - Yale School of Public Health	Joseph Fauver et al
Yale-145	EPI_ISL_435715	NP	25.1	144112	0.981674	Grubaugh Lab - Yale School of Public Health	Joseph Fauver et al
Yale-146	EPI_ISL_435716	NP	22.6	160074	0.990135	Grubaugh Lab - Yale School of Public Health	Joseph Fauver et al
Yale-147	EPI_ISL_435717	NP	19	104346	0.981841	Grubaugh Lab - Yale School of Public Health	Joseph Fauver et al
Yale-148	EPI_ISL_435718	NP	24.1	306813	0.972177	Grubaugh Lab - Yale School of Public Health	Joseph Fauver et al
Yale-149	EPI_ISL_435719	NP	26.6	273305	0.990034	Grubaugh Lab - Yale School of Public Health	Joseph Fauver et al
Yale-151	EPI_ISL_435720	NP	14	243524	0.999799	Grubaugh Lab - Yale School of Public Health	Joseph Fauver et al
Yale-505	EPI_ISL_729739	SL	23.24	207403	0.950139	Grubaugh Lab - Yale School of Public Health	Joseph Fauver et al
Yale-506	EPI_ISL_729793	SL	24.48	258222	0.887938	Grubaugh Lab - Yale School of Public Health	Joseph Fauver et al
Yale-507	NA	SL	34.45	86032	0.624151	NA	NA
Yale-508	EPI_ISL_729785	SL	32.76	226673	0.848945	Grubaugh Lab - Yale School of Public Health	Joseph Fauver et al
Yale-509	EPI_ISL_729776	SL	22.06	164973	0.931412	Grubaugh Lab - Yale School of Public Health	Joseph Fauver et al
Yale-510	EPI_ISL_729775	SL	22	159237	0.922683	Grubaugh Lab - Yale School of Public Health	Joseph Fauver et al
Yale-511	NA	SL	37	86398	0.0808949	NA	NA
Yale-512	EPI_ISL_729781	SL	29.63	116245	0.82373	Grubaugh Lab - Yale School of Public Health	Joseph Fauver et al
Yale-513	EPI_ISL_729791	SL	31.33	159463	0.878741	Grubaugh Lab - Yale School of Public Health	Joseph Fauver et al
Yale-514	EPI_ISL_729771	SL	26.11	100040	0.906899	Grubaugh Lab - Yale School of Public Health	Joseph Fauver et al
Yale-515	EPI_ISL_729783	SL	28.57	47721	0.833629	Grubaugh Lab - Yale School of Public Health	Joseph Fauver et al
Yale-516	NA	SL	26.22	72633	0.792864	NA	NA
Yale-517	EPI_ISL_729790	SL	26.25	121273	0.876033	Grubaugh Lab - Yale School of Public Health	Joseph Fauver et al
Yale-520	NA	SL	31.9	49234	0.834632	NA	NA
Yale-521	EPI_ISL_729768	NP	18	139286	0.972177	Grubaugh Lab - Yale School of Public Health	Joseph Fauver et al
Yale-522	EPI_ISL_729767	NP	23.1	326011	0.977059	Grubaugh Lab - Yale School of Public Health	Joseph Fauver et al
Yale-523	EPI_ISL_729764	NP	20.4	175624	0.969033	Grubaugh Lab - Yale School of Public Health	Joseph Fauver et al
Yale-524	NA	NP	36.7	109644	0.587667	NA	NA
Yale-525	EPI_ISL_729742	NP	22.7	148075	0.95248	Grubaugh Lab - Yale School of Public Health	Joseph Fauver et al
Yale-526	EPI_ISL_729751	NP	22.8	308561	0.953383	Grubaugh Lab - Yale School of Public Health	Joseph Fauver et al
Yale-527	EPI_ISL_729770	NP	31.9	254557	0.893756	Grubaugh Lab - Yale School of Public Health	Joseph Fauver et al
Yale-528	EPI_ISL_729777	NP	23.4	110893	0.933151	Grubaugh Lab - Yale School of Public Health	Joseph Fauver et al
Yale-529	EPI_ISL_730049	SL	32.1	152586	0.891148	Grubaugh Lab - Yale School of Public Health	Joseph Fauver et al
Yale-530	EPI_ISL_730050	NP	34.2	182361	0.826205	Grubaugh Lab - Yale School of Public Health	Joseph Fauver et al
Yale-537	NA	SL	28.1	255492	0.881417	NA	NA
Yale-538	NA	SL	26.9	207049	0.932615	NA	NA
Yale-539	NA	SL	25.9	273865	0.958131	NA	NA
Yale-541	EPI_ISL_730051	SL	35.1	149857	0.822727	Grubaugh Lab - Yale School of Public Health	Joseph Fauver et al
Yale-542	NA	NP	36.9	16790	0.566967	NA	NA
Yale-543	NA	SL	34.3	16465	0.613183	NA	NA
Yale-544	NA	SL	28.3	241109	0.922449	NA	NA
Yale-545	NA	SL	25	150076	0.877872	NA	NA
Yale-546	NA	NP	37	2919	0.101963	NA	NA
Yale-547	NA	SL	20	200001	0.902652	NA	NA
Yale-548	NA	NP	31.8	19268	0.763602	NA	NA
Yale-549	NA	NP	38.2	3344	0.271311	NA	NA
Yale-550	NA	SL	35	10869	0.673712	NA	NA
Yale-551	NA	NP	32.9	12191	0.62579	NA	NA
Yale-552	NA	SL	26.8	49392	0.824131	NA	NA
Yale-553	NA	NP	30.6	108600	0.85045	NA	NA
Yale-554	NA	SL	27.1	183838	0.563689	NA	NA
Yale-555	NA	NP	34.5	230695	0.873056	NA	NA
Yale-556	NA	SL	34.5	245232	0.914992	NA	NA
Yale-557	NA	NP	40.9	38191	0.0455138	NA	NA
Yale-558	NA	SL	34.5	75803	0.789285	NA	NA
Yale-559	NA	NP	36.7	175838	0.830786	NA	NA
Yale-560	NA	SL	26.8	161512	0.892787	NA	NA
Yale-561	NA	NP	27.1	120111	0.937197	NA	NA
Yale-562	NA	SL	19.7	142167	0.912049	NA	NA
Yale-563	NA	NP	20.3	177957	0.938635	NA	NA
Yale-564	NA	SL	15.3	192356	0.841086	NA	NA
Yale-567	EPI_ISL_730052	SL	21.6	91030	0.892051	Grubaugh Lab - Yale School of Public Health	Joseph Fauver et al

## Sheet: Figure 1B
Yale ID	Sample type	Collection date	Ct value (N1)	Readcount	Coverage ≥20x	Coverage ≥10x	Coverage ≥5x	Coverage ≥1x
Yale-516	SL	2020-03-23	30	246909	0.794937	0.841855	0.866635	0.92382
Yale-554	SL	2020-03-23	29.5	316062	0.558907	0.612648	0.662576	0.743069
Yale-090	SL	2020-03-24	29.9	469543	0.781092	0.817644	0.859278	0.912149
Yale-119	SL	2020-03-27	32.5	408839	0.186436	0.255727	0.33194	0.590911
Yale-087	SL	2020-03-28	31.1	279094	0.249875	0.313179	0.404541	0.636725
Yale-122	NP	2020-03-31	25.1	296536	0	0	0	0.0813631
Yale-126	SL	2020-04-09	18.1	198464	0	0	0	0.302645

## Sheet: Figure 2A-B
Yale ID	GISAID ID	Figure 1 ID	Figure 2 ID	Sample type	Collection date	Ct value (N1)	Downsampled readcount	Original Readcount	Coverage ≥20x	Coverage ≥10x	Coverage ≥5x	Coverage ≥1x	Pangolin
Yale-044	EPI_ISL_419512	01-NP		NP	2020-03-23	30	246909	246909	0.958566	0.977527	0.986088	0.995419	B.1.104
Yale-045	EPI_ISL_419513	02-NP		NP	2020-03-23	29.5	207049	316062	0.939872	0.964218	0.976992	0.995954	A.1
Yale-047	EPI_ISL_419515	03-NP		NP	2020-03-24	29.9	273865	469543	0.967528	0.985787	0.986088	0.995954	B.1.1.8
Yale-054	EPI_ISL_428375	04-NP		NP	2020-03-27	32.5	241109	408839	0.950072	0.950072	0.950072	0.977661	B.1
Yale-057	EPI_ISL_428378	05-NP		NP	2020-03-28	31.1	150076	279094	0.959268	0.959268	0.969167	0.99592	A.1
Yale-062	EPI_ISL_428387	06-NP		NP	2020-03-31	25.1	200001	296536	0.986088	0.995887	0.995954	0.995954	B.1
Yale-089	EPI_ISL_428748	08-NP		NP	2020-04-07	28.2	142167	458115	0.881116	0.90526	0.947865	0.985754	B.1
Yale-111	EPI_ISL_435707	11-NP		NP	2020-04-09	18.1	245232	198464	0.976156	0.995753	0.995954	0.995954	B.1
Yale-121	EPI_ISL_431085	12-SL	09-SL	SL	2020-04-11	24.2	120111	419246	0.986088	0.986088	0.995954	0.995954	B.1
Yale-125	EPI_ISL_431088	10-SL		SL	2020-04-09	24.2	209459	209459	0.921312	0.936729	0.938902	0.985787	B.1
Yale-537		01-SL		SL	2020-03-23	28.1	246909	255492	0.878674	0.932281	0.939738	0.975454	B.1.104
Yale-538		02-SL		SL	2020-03-23	26.9	207049	207049	0.932716	0.942414	0.949503	0.982945	A.1
Yale-539		03-SL	11-SL	SL	2020-03-24	25.9	273865	273865	0.958332	0.975053	0.976156	0.985754	B.1.1.8
Yale-544		04-SL	03-SL	SL	2020-03-27	28.3	241109	241109	0.920209	0.948968	0.950072	0.967863	B.1
Yale-545		05-SL		SL	2020-03-28	25	150076	150076	0.874728	0.90516	0.912651	0.967829	A.1
Yale-547		06-SL	02-SL	SL	2020-03-31	20	200001	200001	0.902652	0.91225	0.938902	0.967227	B.1
Yale-555		10-NP		NP	2020-04-09	34.5	209459	230695	0.872588	0.925961	0.931679	0.959135	B.1
Yale-556		11-SL	04-SL	SL	2020-04-09	34.5	245232	245232	0.913855	0.931177	0.942648	0.968097	B.1
Yale-559		09-NP		NP	2020-04-11	36.7	161512	175838	0.828111	0.867906	0.904458	0.920175	B.1
Yale-560		09-SL		SL	2020-04-11	26.8	161512	161512	0.89272	0.922249	0.94218	0.967562	B.1
Yale-561		12-NP		NP	2020-04-11	27.1	120111	120111	0.934254	0.94937	0.958265	0.975956	B.1
Yale-562		08-SL		SL	2020-04-07	19.7	142167	142167	0.911915	0.931579	0.942113	0.967963	B.1
Yale-563		07-NP		NP	2020-04-17	20.3	177957	177957	0.938802	0.959201	0.959268	0.984383	B.1.302
Yale-564		07-SL	01-SL	SL	2020-04-17	15.3	177957	192356	0.840384	0.868274	0.891148	0.94111	B.1

## Sheet: Figure 3A-B
Yale ID	GISAID ID	Figure 1 ID	Figure 2 ID	Sample type	Collection date	Ct value (N1)	Readcount	Coverage ≥20x	Coverage ≥10x	Coverage ≥5x	Coverage ≥1x
Yale-076	EPI_ISL_428384		08-SL	SL	2020-04-04	22.5	345488	0.986088	0.986088	0.994716	0.995954
Yale-096			05-SL	SL	2020-04-07	31	168865	0.752098	0.807879	0.837006	0.931278
Yale-121	EPI_ISL_431085	12-SL	09-SL	SL	2020-04-11	24.2	419246	0.986088	0.986088	0.995954	0.995954
Yale-128	EPI_ISL_431091		06-SL	SL	2020-04-16	29.4	190980	0.902618	0.92673	0.949503	0.977929
Yale-150	EPI_ISL_452143		07-SL	SL	2020-04-24	27.7	NA	0.772	NA	NA	NA
Yale-533			11-SD	SD lysate	2020-03-24	22.7	251511	0.782062	0.838678	0.878039	0.955991
Yale-539		03-SL	11-SL	SL	2020-03-24	25.9	273865	0.958332	0.975053	0.976156	0.985754
Yale-544		04-SL	03-SL	SL	2020-03-27	28.3	241109	0.920209	0.948968	0.950072	0.967863
Yale-547		06-SL	02-SL	SL	2020-03-31	20	200001	0.902652	0.91225	0.938902	0.967227
Yale-556		11-SL	04-SL	SL	2020-04-09	34.5	245232	0.913855	0.931177	0.942648	0.968097
Yale-564		07-SL	01-SL	SL	2020-04-17	15.3	192356	0.840384	0.868274	0.891148	0.94111
Yale-567			10-SL	SL	2020-06-25	21.6	91030	0.890546	0.903455	0.946527	0.968966
Yale-646			01-SD	SD lysate		28.3	202315	0.290071	0.302277	0.302311	0.35351
Yale-647			02-SD	SD lysate		23	248810	0.872856	0.885195	0.910544	0.940006
Yale-648			03-SD	SD lysate		30.3	81667	0	0	0	0.0329733
Yale-650			04-SD	SD lysate		37.5	83226	0	0	0	0.0107347
Yale-651			05-SD	SD lysate		37.9	126177	0.217905	0.219209	0.219209	0.228238
Yale-652			06-SD	SD lysate		30.8	153561	0.0109019	0.0109019	0.0109019	0.0109019
Yale-653			07-SD	SD lysate		29.4	110650	0.436311	0.49189	0.513661	0.576297
Yale-659			08-SD	SD lysate		26.9	125567	0	0	0	0.0494265
Yale-660			09-SD	SD lysate		19.9	51	0	0	0	0.0623014
Yale-664			10-SD	SD lysate		22	11829	0.58362	0.673611	0.727185	0.892987
