# Supplementary material for: Sequencing SARS-CoV-2 genomes from saliva
Source: Virus Evol. 2022 Jan 3;8(1):veab098. doi: 10.1093/ve/veab098 (PMC9074962; doi:10.1093/ve/veab098)
Supplement: veab098_Supp [file veab098_supp.zip › Supplemental Table 1.xlsx]

## Sheet: Sheet1
Supplemental Table 1: Summary statistics from NP and Saliva samples
Sample	N	CT less 30	CT less 30 AND 80% complete	>200K Reads	>200K reads and 80% complete
NP	118	88	87 (98.8%)	30	30 (100%)
SAL	50	36	30 (83.3%)	21	20 (95.2%)
